# Supplementary material for: Disease Ecology of Rickettsial Species: A Data Science Approach
Source: Trop Med Infect Dis. 2020 Apr 27;5(2):64. doi: 10.3390/tropicalmed5020064 (PMC7344507; doi:10.3390/tropicalmed5020064)
Supplement: Supplementary file 1 [file tropicalmed-05-00064-s001.csv]

	Cargo	Cargo.classification	Carrier	Carrier.classification
1	anaplasma bovis	Bacteria	bison bison	Domestic
2	anaplasma bovis	Bacteria	blastoceros dichotomus	Mammal
3	anaplasma bovis	Bacteria	bos taurus	Domestic
4	anaplasma bovis	Bacteria	canis lupus	Mammal
5	anaplasma bovis	Bacteria	canis lupus familiaris	Domestic
6	anaplasma bovis	Bacteria	capra hircus	Domestic
7	anaplasma bovis	Bacteria	cervus nippon	Mammal
8	anaplasma bovis	Bacteria	haemaphysalis concinna	Arthropod
9	anaplasma bovis	Bacteria	haemaphysalis longicornis	Arthropod
10	anaplasma bovis	Bacteria	hydropotes inermis	Mammal
11	anaplasma bovis	Bacteria	myodes rufocanus	Rodent
12	anaplasma bovis	Bacteria	procyon lotor	Mammal
13	anaplasma bovis	Bacteria	rhipicephalus praetextatus	Arthropod
14	anaplasma bovis	Bacteria	sus scrofa	Domestic
15	anaplasma bovis	Bacteria	sylvilagus floridanus	Mammal
16	anaplasma bovis	Bacteria	tamias sibiricus	Rodent
17	anaplasma centrale	Bacteria	bos taurus	Domestic
18	anaplasma centrale	Bacteria	cervus nippon	Mammal
19	anaplasma centrale	Bacteria	haemaphysalis longicornis	Arthropod
20	anaplasma centrale	Bacteria	rhipicephalus simus	Arthropod
21	anaplasma marginale	Bacteria	bison bison	Domestic
22	anaplasma marginale	Bacteria	blastoceros dichotomus	Mammal
23	anaplasma marginale	Bacteria	bos grunniens	Mammal
24	anaplasma marginale	Bacteria	bos indicus	Domestic
25	anaplasma marginale	Bacteria	bos taurus	Domestic
26	anaplasma marginale	Bacteria	cervus elaphus	Domestic
27	anaplasma marginale	Bacteria	connochaetes gnou	Mammal
28	anaplasma marginale	Bacteria	dermacentor andersoni	Arthropod
29	anaplasma marginale	Bacteria	dermacentor variabilis	Arthropod
30	anaplasma marginale	Bacteria	haemaphysalis punctata	Arthropod
31	anaplasma marginale	Bacteria	hyalomma anatolicum	Arthropod
32	anaplasma marginale	Bacteria	mazama gouazoupira	Mammal
33	anaplasma marginale	Bacteria	musca domestica	Arthropod
34	anaplasma marginale	Bacteria	odocoileus hemionus	Mammal
35	anaplasma marginale	Bacteria	odocoileus virginianus	Mammal
36	anaplasma marginale	Bacteria	oryx gazella	Mammal
37	anaplasma marginale	Bacteria	rhipicephalus sanguineus	Arthropod
38	anaplasma marginale	Bacteria	rhipicephalus turanicus	Arthropod
39	anaplasma marginale	Bacteria	syncerus caffer	Mammal
40	anaplasma ovis	Bacteria	argas persicus	Arthropod
41	anaplasma ovis	Bacteria	bos taurus	Domestic
42	anaplasma ovis	Bacteria	capra hircus	Domestic
43	anaplasma ovis	Bacteria	capreolus capreolus	Domestic
44	anaplasma ovis	Bacteria	cervus elaphus	Domestic
45	anaplasma ovis	Bacteria	dermacentor niveus	Arthropod
46	anaplasma ovis	Bacteria	haemaphysalis concinna	Arthropod
47	anaplasma ovis	Bacteria	haemaphysalis punctata	Arthropod
48	anaplasma ovis	Bacteria	homo sapiens	Human
49	anaplasma ovis	Bacteria	ixodes ricinus	Arthropod
50	anaplasma ovis	Bacteria	odocoileus hemionus	Mammal
51	anaplasma ovis	Bacteria	ovis aries	Domestic
52	anaplasma ovis	Bacteria	ovis canadensis	Mammal
53	anaplasma ovis	Bacteria	rhipicephalus sanguineus	Arthropod
54	anaplasma phagocytophilum	Bacteria	apodemus agrarius	Rodent
55	anaplasma phagocytophilum	Bacteria	apodemus draco	Rodent
56	anaplasma phagocytophilum	Bacteria	apodemus latronum	Rodent
57	anaplasma phagocytophilum	Bacteria	bison bonasus	Domestic
58	anaplasma phagocytophilum	Bacteria	bos taurus	Domestic
59	anaplasma phagocytophilum	Bacteria	canis lupus	Mammal
60	anaplasma phagocytophilum	Bacteria	canis lupus familiaris	Domestic
61	anaplasma phagocytophilum	Bacteria	capra hircus	Domestic
62	anaplasma phagocytophilum	Bacteria	capra ibex	Mammal
63	anaplasma phagocytophilum	Bacteria	capreolus capreolus	Domestic
64	anaplasma phagocytophilum	Bacteria	cervus elaphus	Domestic
65	anaplasma phagocytophilum	Bacteria	dama dama	Domestic
66	anaplasma phagocytophilum	Bacteria	dermacentor reticulatus	Arthropod
67	anaplasma phagocytophilum	Bacteria	dermacentor silvarum	Arthropod
68	anaplasma phagocytophilum	Bacteria	eothenomys cachinus	Rodent
69	anaplasma phagocytophilum	Bacteria	eothenomys custos	Rodent
70	anaplasma phagocytophilum	Bacteria	eothenomys eleusis	Rodent
71	anaplasma phagocytophilum	Bacteria	equus asinus	Domestic
72	anaplasma phagocytophilum	Bacteria	equus caballus	Domestic
73	anaplasma phagocytophilum	Bacteria	erinaceus europaeus	Mammal
74	anaplasma phagocytophilum	Bacteria	felis catus	Domestic
75	anaplasma phagocytophilum	Bacteria	haemaphysalis concinna	Arthropod
76	anaplasma phagocytophilum	Bacteria	haemaphysalis longicornis	Arthropod
77	anaplasma phagocytophilum	Bacteria	homo sapiens	Human
78	anaplasma phagocytophilum	Bacteria	hyalomma detritum	Arthropod
79	anaplasma phagocytophilum	Bacteria	hydropotes inermis	Mammal
80	anaplasma phagocytophilum	Bacteria	ixodes hexagonus	Arthropod
81	anaplasma phagocytophilum	Bacteria	ixodes ovatus	Arthropod
82	anaplasma phagocytophilum	Bacteria	ixodes pacificus	Arthropod
83	anaplasma phagocytophilum	Bacteria	ixodes persulcatus	Arthropod
84	anaplasma phagocytophilum	Bacteria	ixodes ricinus	Arthropod
85	anaplasma phagocytophilum	Bacteria	ixodes scapularis	Arthropod
86	anaplasma phagocytophilum	Bacteria	lepus europaeus	Mammal
87	anaplasma phagocytophilum	Bacteria	lipoptena cervi	Arthropod
88	anaplasma phagocytophilum	Bacteria	microtus oeconomus	Rodent
89	anaplasma phagocytophilum	Bacteria	mus musculus	Domestic
90	anaplasma phagocytophilum	Bacteria	myodes glareolus	Rodent
91	anaplasma phagocytophilum	Bacteria	myodes rufocanus	Rodent
92	anaplasma phagocytophilum	Bacteria	myodes rutilus	Rodent
93	anaplasma phagocytophilum	Bacteria	neotoma fuscipes	Rodent
94	anaplasma phagocytophilum	Bacteria	niviventer confucianus	Rodent
95	anaplasma phagocytophilum	Bacteria	niviventer coxingi	Rodent
96	anaplasma phagocytophilum	Bacteria	niviventer eha	Rodent
97	anaplasma phagocytophilum	Bacteria	niviventer niviventer	Rodent
98	anaplasma phagocytophilum	Bacteria	odocoileus virginianus	Mammal
99	anaplasma phagocytophilum	Bacteria	ovis aries	Domestic
100	anaplasma phagocytophilum	Bacteria	perdix perdix	Aves
101	anaplasma phagocytophilum	Bacteria	peromyscus gossypinus	Rodent
102	anaplasma phagocytophilum	Bacteria	rattus losea	Rodent
103	anaplasma phagocytophilum	Bacteria	rattus norvegicus	Domestic
104	anaplasma phagocytophilum	Bacteria	rhipicephalus microplus	Arthropod
105	anaplasma phagocytophilum	Bacteria	rhipicephalus sanguineus	Arthropod
106	anaplasma phagocytophilum	Bacteria	rupicapra rupicapra	Mammal
107	anaplasma phagocytophilum	Bacteria	sceloporus occidentalis	Reptile
108	anaplasma phagocytophilum	Bacteria	sciurus carolinensis	Rodent
109	anaplasma phagocytophilum	Bacteria	sciurus griseus	Rodent
110	anaplasma phagocytophilum	Bacteria	sigmodon hispidus	Rodent
111	anaplasma phagocytophilum	Bacteria	sus scrofa	Domestic
112	anaplasma phagocytophilum	Bacteria	sylvilagus audubonii	Mammal
113	anaplasma phagocytophilum	Bacteria	sylvilagus floridanus	Mammal
114	anaplasma phagocytophilum	Bacteria	tamias sibiricus	Rodent
115	anaplasma phagocytophilum	Bacteria	tscherskia triton	Rodent
116	anaplasma phagocytophilum	Bacteria	ursus arctos	Mammal
117	anaplasma phagocytophilum	Bacteria	vulpes vulpes	Mammal
118	anaplasma platys	Bacteria	canis lupus	Mammal
119	anaplasma platys	Bacteria	canis lupus familiaris	Domestic
120	anaplasma platys	Bacteria	capra hircus	Domestic
121	anaplasma platys	Bacteria	felis catus	Domestic
122	anaplasma platys	Bacteria	rhipicephalus sanguineus	Arthropod
123	ehrlichia canis	Bacteria	canis lupus	Mammal
124	ehrlichia canis	Bacteria	canis lupus familiaris	Domestic
125	ehrlichia canis	Bacteria	didelphis albiventris	Mammal
126	ehrlichia canis	Bacteria	felis catus	Domestic
127	ehrlichia canis	Bacteria	herpailurus yaguarondi	Mammal
128	ehrlichia canis	Bacteria	homo sapiens	Human
129	ehrlichia canis	Bacteria	leopardus pardalis	Mammal
130	ehrlichia canis	Bacteria	leopardus tigrinus	Mammal
131	ehrlichia canis	Bacteria	panthera onca	Mammal
132	ehrlichia canis	Bacteria	puma concolor	Mammal
133	ehrlichia canis	Bacteria	rhipicephalus sanguineus	Arthropod
134	ehrlichia canis	Bacteria	vulpes vulpes	Mammal
135	ehrlichia chaffeensis	Bacteria	amblyomma americanum	Arthropod
136	ehrlichia chaffeensis	Bacteria	amblyomma parvum	Arthropod
137	ehrlichia chaffeensis	Bacteria	apodemus agrarius	Rodent
138	ehrlichia chaffeensis	Bacteria	blastoceros dichotomus	Mammal
139	ehrlichia chaffeensis	Bacteria	canis lupus	Mammal
140	ehrlichia chaffeensis	Bacteria	canis lupus familiaris	Domestic
141	ehrlichia chaffeensis	Bacteria	equus caballus	Domestic
142	ehrlichia chaffeensis	Bacteria	haemaphysalis longicornis	Arthropod
143	ehrlichia chaffeensis	Bacteria	homo sapiens	Human
144	ehrlichia chaffeensis	Bacteria	ixodes persulcatus	Arthropod
145	ehrlichia chaffeensis	Bacteria	mazama gouazoupira	Mammal
146	ehrlichia chaffeensis	Bacteria	odocoileus virginianus	Mammal
147	ehrlichia chaffeensis	Bacteria	ovis aries	Domestic
148	ehrlichia chaffeensis	Bacteria	procyon lotor	Mammal
149	ehrlichia chaffeensis	Bacteria	rhipicephalus sanguineus	Arthropod
150	ehrlichia ewingii	Bacteria	amblyomma americanum	Arthropod
151	ehrlichia ewingii	Bacteria	canis lupus	Mammal
152	ehrlichia ewingii	Bacteria	canis lupus familiaris	Domestic
153	ehrlichia ewingii	Bacteria	didelphis albiventris	Mammal
154	ehrlichia ewingii	Bacteria	homo sapiens	Human
155	ehrlichia ewingii	Bacteria	rhipicephalus sanguineus	Arthropod
156	ehrlichia muris	Bacteria	apodemus peninsulae	Rodent
157	ehrlichia muris	Bacteria	ixodes persulcatus	Arthropod
158	ehrlichia muris	Bacteria	ixodes scapularis	Arthropod
159	ehrlichia ruminantium	Bacteria	amblyomma gemma	Arthropod
160	ehrlichia ruminantium	Bacteria	amblyomma hebraeum	Arthropod
161	ehrlichia ruminantium	Bacteria	amblyomma lepidum	Arthropod
162	ehrlichia ruminantium	Bacteria	amblyomma variegatum	Arthropod
163	ehrlichia ruminantium	Bacteria	bos taurus	Domestic
164	ehrlichia ruminantium	Bacteria	capra hircus	Domestic
165	ehrlichia ruminantium	Bacteria	didelphis albiventris	Mammal
166	ehrlichia ruminantium	Bacteria	homo sapiens	Human
167	ehrlichia ruminantium	Bacteria	hyalomma truncatum	Arthropod
168	ehrlichia ruminantium	Bacteria	ovis aries	Domestic
169	ehrlichia ruminantium	Bacteria	rhipicephalus evertsi	Arthropod
170	ehrlichia ruminantium	Bacteria	syncerus caffer	Mammal
171	neorickettsia helminthoeca	Bacteria	canis lupus	Mammal
172	neorickettsia helminthoeca	Bacteria	canis lupus familiaris	Domestic
173	neorickettsia helminthoeca	Bacteria	nanophyetus salmincola	Helminth
174	neorickettsia risticii	Bacteria	canis lupus familiaris	Domestic
175	neorickettsia risticii	Bacteria	corydalus cornutus	Arthropod
176	neorickettsia risticii	Bacteria	equus caballus	Domestic
177	neorickettsia risticii	Bacteria	juga yrekaensis	Mollusca
178	neorickettsia risticii	Bacteria	mus musculus	Domestic
179	neorickettsia sennetsu	Bacteria	canis lupus familiaris	Domestic
180	neorickettsia sennetsu	Bacteria	equus caballus	Domestic
181	neorickettsia sennetsu	Bacteria	homo sapiens	Human
182	orientia tsutsugamushi	Bacteria	apodemus agrarius	Rodent
183	orientia tsutsugamushi	Bacteria	apodemus speciosus	Rodent
184	orientia tsutsugamushi	Bacteria	bandicota indica	Rodent
185	orientia tsutsugamushi	Bacteria	canis lupus	Mammal
186	orientia tsutsugamushi	Bacteria	canis lupus familiaris	Domestic
187	orientia tsutsugamushi	Bacteria	homo sapiens	Human
188	orientia tsutsugamushi	Bacteria	leptotrombidium deliense	Arthropod
189	orientia tsutsugamushi	Bacteria	menetes berdmorei	Rodent
190	orientia tsutsugamushi	Bacteria	mus musculus	Domestic
191	orientia tsutsugamushi	Bacteria	ovis aries	Domestic
192	orientia tsutsugamushi	Bacteria	rattus norvegicus	Domestic
193	orientia tsutsugamushi	Bacteria	rattus rattus	Domestic
194	orientia tsutsugamushi	Bacteria	tupaia glis	Mammal
195	rickettsia aeschlimannii	Bacteria	amblyomma tigrinum	Arthropod
196	rickettsia aeschlimannii	Bacteria	hyalomma dromedarii	Arthropod
197	rickettsia aeschlimannii	Bacteria	hyalomma impeltatum	Arthropod
198	rickettsia aeschlimannii	Bacteria	hyalomma truncatum	Arthropod
199	rickettsia africae	Bacteria	amblyomma variegatum	Arthropod
200	rickettsia africae	Bacteria	haemaphysalis longicornis	Arthropod
201	rickettsia africae	Bacteria	homo sapiens	Human
202	rickettsia africae	Bacteria	hyalomma aegyptium	Arthropod
203	rickettsia africae	Bacteria	hyalomma detritum	Arthropod
204	rickettsia africae	Bacteria	hyalomma dromedarii	Arthropod
205	rickettsia africae	Bacteria	hyalomma impeltatum	Arthropod
206	rickettsia africae	Bacteria	ixodes granulatus	Arthropod
207	rickettsia africae	Bacteria	rhipicephalus decoloratus	Arthropod
208	rickettsia africae	Bacteria	rhipicephalus sanguineus	Arthropod
209	rickettsia africae	Bacteria	rhipicephalus turanicus	Arthropod
210	rickettsia akari	Bacteria	homo sapiens	Human
211	rickettsia akari	Bacteria	liponyssoides sanguineus	Arthropod
212	rickettsia akari	Bacteria	mus musculus	Domestic
213	rickettsia australis	Bacteria	homo sapiens	Human
214	rickettsia bellii	Bacteria	amblyomma cajennense	Arthropod
215	rickettsia bellii	Bacteria	amblyomma nodosum	Arthropod
216	rickettsia bellii	Bacteria	amblyomma ovale	Arthropod
217	rickettsia bellii	Bacteria	amblyomma sabanerae	Arthropod
218	rickettsia bellii	Bacteria	amblyomma tigrinum	Arthropod
219	rickettsia bellii	Bacteria	dermacentor occidentalis	Arthropod
220	rickettsia bellii	Bacteria	dermacentor variabilis	Arthropod
221	rickettsia canadensis	Bacteria	haemaphysalis leporispalustris	Arthropod
222	rickettsia conorii	Bacteria	amblyomma hebraeum	Arthropod
223	rickettsia conorii	Bacteria	canis lupus	Mammal
224	rickettsia conorii	Bacteria	canis lupus familiaris	Domestic
225	rickettsia conorii	Bacteria	homo sapiens	Human
226	rickettsia conorii	Bacteria	rhipicephalus pumilio	Arthropod
227	rickettsia conorii	Bacteria	rhipicephalus sanguineus	Arthropod
228	rickettsia felis	Bacteria	aedes albopictus	Arthropod
229	rickettsia felis	Bacteria	amblyomma americanum	Arthropod
230	rickettsia felis	Bacteria	apodemus agrarius	Rodent
231	rickettsia felis	Bacteria	apodemus flavicollis	Rodent
232	rickettsia felis	Bacteria	canis lupus familiaris	Domestic
233	rickettsia felis	Bacteria	carios capensis	Arthropod
234	rickettsia felis	Bacteria	ctenocephalides canis	Arthropod
235	rickettsia felis	Bacteria	ctenocephalides felis	Arthropod
236	rickettsia felis	Bacteria	eulaelaps stabularis	Arthropod
237	rickettsia felis	Bacteria	felis catus	Domestic
238	rickettsia felis	Bacteria	homo sapiens	Human
239	rickettsia felis	Bacteria	liposcelis bostrychophila	Arthropod
240	rickettsia felis	Bacteria	myodes glareolus	Rodent
241	rickettsia felis	Bacteria	rhipicephalus sanguineus	Arthropod
242	rickettsia heilongjiangensis	Bacteria	haemaphysalis concinna	Arthropod
243	rickettsia heilongjiangensis	Bacteria	haemaphysalis flava	Arthropod
244	rickettsia heilongjiangii	Bacteria	haemaphysalis longicornis	Arthropod
245	rickettsia heilongjiangii	Bacteria	rhipicephalus microplus	Arthropod
246	rickettsia helvetica	Bacteria	apodemus flavicollis	Rodent
247	rickettsia helvetica	Bacteria	ixodes persulcatus	Arthropod
248	rickettsia helvetica	Bacteria	ixodes ricinus	Arthropod
249	rickettsia helvetica	Bacteria	myodes glareolus	Rodent
250	rickettsia japonica	Bacteria	homo sapiens	Human
251	rickettsia massiliae	Bacteria	haemaphysalis longicornis	Arthropod
252	rickettsia massiliae	Bacteria	homo sapiens	Human
253	rickettsia massiliae	Bacteria	rhipicephalus bursa	Arthropod
254	rickettsia massiliae	Bacteria	rhipicephalus pusillus	Arthropod
255	rickettsia massiliae	Bacteria	rhipicephalus sanguineus	Arthropod
256	rickettsia massiliae	Bacteria	rhipicephalus senegalensis	Arthropod
257	rickettsia massiliae	Bacteria	rhipicephalus turanicus	Arthropod
258	rickettsia monacensis	Bacteria	dermacentor marginatus	Arthropod
259	rickettsia monacensis	Bacteria	homo sapiens	Human
260	rickettsia monacensis	Bacteria	ixodes persulcatus	Arthropod
261	rickettsia monacensis	Bacteria	ixodes ricinus	Arthropod
262	rickettsia mongolotimonae	Bacteria	hyalomma anatolicum	Arthropod
263	rickettsia mongolotimonae	Bacteria	rhipicephalus bursa	Arthropod
264	rickettsia mongolotimonae	Bacteria	rhipicephalus pusillus	Arthropod
265	rickettsia montanensis	Bacteria	dermacentor variabilis	Arthropod
266	rickettsia moreli	Bacteria	ixodes ricinus	Arthropod
267	rickettsia parkeri	Bacteria	amblyomma americanum	Arthropod
268	rickettsia parkeri	Bacteria	amblyomma maculatum	Arthropod
269	rickettsia parkeri	Bacteria	amblyomma tigrinum	Arthropod
270	rickettsia parkeri	Bacteria	amblyomma triste	Arthropod
271	rickettsia peacockii	Bacteria	dermacentor andersoni	Arthropod
272	rickettsia prowazekii	Bacteria	bos taurus	Domestic
273	rickettsia prowazekii	Bacteria	felis catus	Domestic
274	rickettsia prowazekii	Bacteria	homo sapiens	Human
275	rickettsia prowazekii	Bacteria	pediculus humanus	Arthropod
276	rickettsia prowazekii	Bacteria	sus scrofa	Domestic
277	rickettsia raoultii	Bacteria	dermacentor marginatus	Arthropod
278	rickettsia raoultii	Bacteria	dermacentor nuttalli	Arthropod
279	rickettsia raoultii	Bacteria	dermacentor reticulatus	Arthropod
280	rickettsia raoultii	Bacteria	dermacentor silvarum	Arthropod
281	rickettsia rhipicephali	Bacteria	dermacentor occidentalis	Arthropod
282	rickettsia rhipicephali	Bacteria	hyalomma anatolicum	Arthropod
283	rickettsia rhipicephali	Bacteria	rhipicephalus sanguineus	Arthropod
284	rickettsia rhipicephali	Bacteria	rhipicephalus turanicus	Arthropod
285	rickettsia rickettsii	Bacteria	amblyomma americanum	Arthropod
286	rickettsia rickettsii	Bacteria	amblyomma cajennense	Arthropod
287	rickettsia rickettsii	Bacteria	amblyomma imitator	Arthropod
288	rickettsia rickettsii	Bacteria	bos taurus	Domestic
289	rickettsia rickettsii	Bacteria	canis lupus	Mammal
290	rickettsia rickettsii	Bacteria	canis lupus familiaris	Domestic
291	rickettsia rickettsii	Bacteria	ctenocephalides felis	Arthropod
292	rickettsia rickettsii	Bacteria	dermacentor andersoni	Arthropod
293	rickettsia rickettsii	Bacteria	dermacentor nitens	Arthropod
294	rickettsia rickettsii	Bacteria	dermacentor occidentalis	Arthropod
295	rickettsia rickettsii	Bacteria	dermacentor variabilis	Arthropod
296	rickettsia rickettsii	Bacteria	equus caballus	Domestic
297	rickettsia rickettsii	Bacteria	felis catus	Domestic
298	rickettsia rickettsii	Bacteria	haemaphysalis leporispalustris	Arthropod
299	rickettsia rickettsii	Bacteria	homo sapiens	Human
300	rickettsia rickettsii	Bacteria	ovis aries	Domestic
301	rickettsia rickettsii	Bacteria	rhipicephalus sanguineus	Arthropod
302	rickettsia rickettsii	Bacteria	sus scrofa	Domestic
303	rickettsia sibirica	Bacteria	homo sapiens	Human
304	rickettsia sibirica	Bacteria	hyalomma truncatum	Arthropod
305	rickettsia sibirica	Bacteria	myodes rutilus	Rodent
306	rickettsia slovaca	Bacteria	capra hircus	Domestic
307	rickettsia slovaca	Bacteria	dermacentor marginatus	Arthropod
308	rickettsia slovaca	Bacteria	homo sapiens	Human
309	rickettsia tamurae	Bacteria	amblyomma testudinarium	Arthropod
310	rickettsia tarasevichiae	Bacteria	dermacentor reticulatus	Arthropod
311	rickettsia tarasevichiae	Bacteria	ixodes pavlovskyi	Arthropod
312	rickettsia tarasevichiae	Bacteria	ixodes persulcatus	Arthropod
313	rickettsia typhi	Bacteria	apodemus agrarius	Rodent
314	rickettsia typhi	Bacteria	canis lupus familiaris	Domestic
315	rickettsia typhi	Bacteria	felis catus	Domestic
316	rickettsia typhi	Bacteria	homo sapiens	Human
317	rickettsia typhi	Bacteria	mus musculus	Domestic
318	rickettsia typhi	Bacteria	pulex irritans	Arthropod
319	rickettsia typhi	Bacteria	rattus norvegicus	Domestic
320	rickettsia typhi	Bacteria	rattus rattus	Domestic
321	rickettsia typhi	Bacteria	xenopsylla cheopis	Arthropod
322	rickettsiella grylli	Bacteria	ixodes woodi	Arthropod
323	rickettsiella melolonthae	Bacteria	homo sapiens	Human
324	rickettsiella popilliae	Bacteria	tipula paludosa	Arthropod
